# Supplementary material for: Bio-Mechanism of Catechin as Pheromone Signal Inhibitor: Prediction of Antibacterial Agent Action Mode by In Vitro and In Silico Study
Source: Molecules. 2021 Oct 22;26(21):6381. doi: 10.3390/molecules26216381 (PMC8587927; doi:10.3390/molecules26216381)
Supplement: Supplementary file 1 [file molecules-26-06381-s001.zip]

Archive with 1 entries (1 files):
- molecules-1405405-supplementary.pdf
